# Supplementary material for: Synthesis, Activity, Toxicity, and In Silico Studies of New Antimycobacterial N-Alkyl Nitrobenzamides
Source: Pharmaceuticals (Basel). 2024 May 9;17(5):608. doi: 10.3390/ph17050608 (PMC11124399; doi:10.3390/ph17050608)
Supplement: Supplementary file 1 [file pharmaceuticals-17-00608-s001.zip]

Archive with 1 entries (1 files):
- pharmaceuticals-2955761-supplementary.pdf
